# Supplementary material for: Effects on Serum Inflammatory Cytokines of Cholecalciferol Supplementation in Healthy Subjects with Vitamin D Deficiency
Source: Nutrients. 2022 Nov 14;14(22):4823. doi: 10.3390/nu14224823 (PMC9698931; doi:10.3390/nu14224823)
Supplement: Supplementary file 1 [file nutrients-14-04823-s001.zip]

Archive with 1 entries (1 files):
- nutrients-2010610-supplementary.pdf
